# Supplementary material for: Replicate Testing of Clinical Endpoints Can Prevent No-Go Decisions for Beneficial Vaccines
Source: Vaccines (Basel). 2023 Sep 19;11(9):1501. doi: 10.3390/vaccines11091501 (PMC10535203; doi:10.3390/vaccines11091501)
Supplement: Supplementary file 1 [file vaccines-11-01501-s001.zip]

Archive with 10 entries (9 files):
- Supplement/
- __MACOSX/._Supplement
- Supplement/.DS_Store
- __MACOSX/Supplement/._.DS_Store
- Supplement/Supplementary code.zip
- __MACOSX/Supplement/._Supplementary code.zip
- Supplement/vaccines-2459398-Supplementary Text.pdf
- __MACOSX/Supplement/._vaccines-2459398-Supplementary Text.pdf
- Supplement/vaccines-2459398-Supplementary Text.docx
- __MACOSX/Supplement/._vaccines-2459398-Supplementary Text.docx
